# Supplementary material for: How much is a pheromone worth?
Source: F1000Res. 2016 Jul 20;5:1763. [Version 1] doi: 10.12688/f1000research.9195.1 (PMC4972084; doi:10.12688/f1000research.9195.1)
Supplement: Raw data for Figure 1 and Figure 2 — Dataset: data used for economic analysis ( Figure 1, Figure 2A and Figure 2B) covered the period from November 2001 to December 2013 (including a combination with Table 1). [file f1000research-5-9897-s0000.tgz]

Archive with 1 entries (1 files):
- 37f14159-828d-45c7-91a1-b4b72f5739ea_Raw_Data_for_Bento_et_al_F1000R.csv
