# Supplementary material for: How much is a pheromone worth?
Source: F1000Res. 2016 Jul 20;5:1763. [Version 1] doi: 10.12688/f1000research.9195.1 (PMC4972084; doi:10.12688/f1000research.9195.1)
Supplement: Raw data for Figure 1 and Figure 2 — Dataset: data used for economic analysis ( Figure 1, Figure 2A and Figure 2B) covered the period from November 2001 to December 2013 (including a combination with Table 1). [file f1000research-5-9897-s0000.tgz › 37f14159-828d-45c7-91a1-b4b72f5739ea_Raw_Data_for_Bento_et_al_F1000R.csv]

	Sales pheromone traps
	2001	2002	2003	2004	2005	2006	2007	2008	2009	2010	2011	2012	2013	2014
Jan		2668	1576	2626	2938	2898	3214	2120	2236	1820	1930	1642	2862	2562
Feb		3162	2616	3148	2884	3944	4472	2896	1424	3440	2938	2550	2264	1530
Mar		3520	2434	3240	3308	3440	3958	2790	5704	3458	3494	5144	4284	738
Apr		4886	4542	7880	3368	3182	3194	3734	2628	3748	3406	3462	3172	4614
May		3354	4692	4276	8144	4004	4232	3858	1948	2794	3062	3592	4912	4190
Jun		3296	4590	4890	4268	5932	5254	2868	3066	2390	3226	2528	5462	0
Jul		3344	4568	2854	4790	2794	5730	3232	2986	3638	4018	3034	1380	0
Aug		3074	5588	8036	6506	6830	6642	5218	3492	1364	3828	4116	1642	0
Sep		2660	5484	2892	2232	2250	3360	3172	3802	3914	1066	2328	990	0
Oct		1750	1810	1410	2436	2002	2514	1852	2092	1248	2634	2112	1970	0
Nov	4186	934	1046	1846	3110	2486	3476	2192	1698	1346	1932	2012	3944	0
Dec	3638	1348	1882	1654	1592	1290	1390	1942	2494	2810	2132	2878	1042	0
Total/year	7824	33996	40828	44752	45576	41052	47436	35874	33570	31970	33666	35398	33904	14854
	1,304	5,666	6,805	7,459	7,596	6,842	7,906	5,979	5,595	5,328	5,611	5,900	5,651	2,476
cost trap
1 trap/month/10ha
use benefit trap
losses avoided boxes/tree	0.91	0.89	0.96	0.87	0.96	0.96	0.97	1.00	0.93	0.93	0.88	0.95	0.96	0.84
area with traps/ha	13,040	56,660	68,047	74,587	75,960	68,420	79,060	59,790	55,950	53,283	56,110	58,997	56,507	24,757
trees/ha - IEA	354	361	354	366	374	369	372	391	409	386	398	459	428
total trees	4,615,368	20,433,350	24,104,259	27,329,160	28,430,685	25,269,669	29,437,659	23,385,011	22,877,286	20,553,506	22,357,960	27,060,486	24,184,853	-
boxes/tree - IEA	1.82	1.77	1.93	1.74	1.92	1.92	1.95	1.99	1.87	1.86	1.77	1.90	1.91	1.68
yield losses - 50%	-	0.89	0.96	0.87	0.96	0.96	0.97	1.00	0.93	0.93	0.88	0.95	0.96	0.84
average price/box - Cepea	23.25	18.56	15.69	11.08	12.83	16.71	17.32	13.63	7.21	16.58	18.25	7.38	7.29	9.23
PERIOD	0	1	2	3	4	5	6	7	8	9	10	11	12
Amount yield losses	-	336,430,645	364,246,143	264,022,827	349,664,543	404,285,627	496,160,320	317,812,423	154,044,700	316,826,755	360,652,833	189,880,967	168,716,020	-
	-	323,491,005	336,766,034	234,715,332	298,894,716	332,293,316	392,122,708	241,511,321	112,558,954	222,598,276	243,644,132	123,343,056	105,379,529
VP losses avoid	2,967,318,377
Selic real	0.04
total trees - IEA	211,631,592	212,560,034	215,424,155	215,030,451	211,084,838	217,485,693	231,763,878	225,665,723	211,425,179	224,716,022	215,616,377	194,649,071	470,082	455,000
	Price - Pheromone traps
	2001	2002	2003	2004	2005	2006	2007	2008	2009	2010	2011	2012	2013	2014
Jan		38.81	37.43	36.25	32.13	32.82	30.49	29.08	26.69	27.57	24.56	24.07	22.27	20.04
Feb		38.69	36.70	35.02	33.06	31.69	31.34	28.74	25.68	27.54	24.74	22.57	20.98	20.90
Mar		38.90	36.96	35.57	32.41	32.42	31.35	28.61	26.78	27.12	24.22	23.87	22.15	20.49
Apr		36.87	36.37	32.88	32.77	32.75	31.19	28.31	26.91	23.89	22.03	22.71	22.02	20.30
May		34.65	36.54	36.01	31.28	32.69	31.24	27.84	26.91	25.69	22.67	23.19	22.77	17.66
Jun		38.63	36.99	33.61	32.67	32.62	30.62	26.76	27.16	26.41	24.64	22.40	21.93	19.41
Jul		39.59	36.95	33.68	32.91	30.03	31.20	26.87	27.71	26.34	24.54	22.72	19.98
Aug		41.27	35.34	33.53	33.00	31.15	30.42	27.29	26.61	26.40	24.49	21.62	19.89
Sep		40.05	35.37	33.12	32.94	32.03	28.83	26.85	28.22	25.77	24.30	20.75	18.47
Oct		41.61	35.73	33.74	32.14	31.77	30.29	26.52	28.46	25.51	25.84	19.99	19.50
Nov	38.85	40.06	36.54	33.36	32.69	31.66	28.43	26.64	28.25	25.48	24.10	21.95	17.90
Dec	39.16	38.30	36.04	33.32	32.36	31.53	29.09	26.66	28.20	25.02	24.21	21.38	19.14
	Amount Pheromone Traps - Sales
	2001	2002	2003	2004	2005	2006	2007	2008	2009	2010	2011	2012	2013	2014
Jan	0.00	103551.87	58982.29	95202.61	94403.60	95099.49	97997.07	61651.52	59669.26	50169.48	47391.33	39523.81	63724.65	51335.74
Feb	0.00	122340.88	96013.81	110243.25	95354.24	124975.76	140132.54	83226.87	36566.28	94722.78	72700.57	57555.20	47501.30	31983.94
Mar	0.00	136931.09	89970.11	115247.61	107218.51	111536.31	124067.48	79823.00	152761.79	93790.40	84634.02	122807.57	94908.12	15120.73
Apr	0.00	180138.07	165214.78	259104.07	110374.25	104194.62	99631.49	105705.59	70708.75	89523.29	75021.29	78636.84	69834.83	93651.58
May	0.00	116204.52	171458.76	153971.58	254771.90	130883.56	132202.64	107421.73	52426.99	71784.55	69413.54	83306.16	111853.50	73995.40
Jun	0.00	127336.95	169794.70	164337.09	139454.18	193493.41	160903.02	76757.47	83279.11	63119.88	79474.32	56627.95	119772.68	0.00
Jul	0.00	132372.33	168788.74	96122.05	157618.84	83895.61	178762.72	86858.02	82738.28	95824.13	98603.55	68942.74	27578.49	0.00
Aug	0.00	126871.02	197474.53	269483.35	214698.16	212763.66	202018.64	142406.89	92933.61	36008.41	93732.50	88984.97	32663.28	0.00
Sep	0.00	106531.52	193979.18	95777.14	73530.30	72067.50	96875.51	85176.08	107282.50	100866.79	25907.17	48316.43	18285.30	0.00
Oct	0.00	72812.54	64668.97	47570.87	78293.36	63611.13	76161.30	49119.18	59541.79	31834.37	68063.18	42215.79	38422.19	0.00
Nov	162633.99	37413.74	38218.50	61586.11	101679.36	78700.41	98808.48	58391.98	47968.52	34298.85	46568.88	44156.57	70589.57	0.00
Dec	142482.20	51627.82	67824.12	55117.04	51516.50	40669.34	40432.17	51778.79	70330.16	70297.08	51621.83	61532.02	19946.01	0.00
Total Year	305,116.18	1,314,132.35	1,482,388.51	1,523,762.76	1,478,913.19	1,311,890.80	1,447,993.06	988,317.11	916,207.03	832,240.01	813,132.17	792,606.05	715,079.90
	0	1	2	3	4	5	6	7	8	9	10	11	12
Amount spent with traps	305,116.18	1,263,588.80	1,370,551.51	1,354,619.55	1,264,181.19	1,078,278.61	1,144,369.95	751,039.78	669,463.51	584,720.79	549,322.96	514,861.78	446,636.80
Current amont spent with traps	11,296,751.41
Initial investment research	111,773.50
US$ 50,000	50,000
Ptax average June/2014	2.23547
ABC initial investiment	26,548
BC citrus growers - losses avoid/spent with traps	262.67
BC citrus growers + initial investiment	260.10
			5%	10%	15%	20%	25%	30%	35%	40%	45%	50%
citrus growers - Dollar	Brazilian Real	Dollar	Dollar	Dollar	Dollar	Dollar	Dollar	Dollar	Dollar	Dollar	Dollar	Dollar
VP losses avoid	296,731,837.73	132,738,009	132,738,009	265,476,019	398,214,028	530,952,037	663,690,047	796,428,056	929,166,065	1,061,904,075	1,194,642,084	1,327,380,093
Current amont spent with traps	11,296,751.41	5,053,412	2,260,559	1,011,223	452,354	202,353	90,519	40,492	18,114	8,103	3,625	1,621
Investiment
	Brazilian Real	Dollar
5%	296,731,837.732	132,738,009	BC
10%	593,463,675.464	265,476,019	26.27	to citrus growers
15%	890,195,513.196	398,214,028
20%	1,186,927,350.929	530,952,037	5%	10%	15%	20%	25%	30%	35%	40%	45%	50%
25%	1,483,659,188.661	663,690,047	2654.76	5309.52	7964.28	10619.04	13273.80	15928.56	18583.32	21238.08	23892.84	26547.60
30%	1,780,391,026.393	796,428,056	5%	10%	15%	20%	25%	30%	35%	40%	45%	50%
35%	2,077,122,864.125	929,166,065		investiment research
40%	2,373,854,701.857	1,061,904,075
45%	2,670,586,539.589	1,194,642,084
50%	2,967,318,377.322	1,327,380,093
